# Supplementary material for: New deep learning method for efficient extraction of small water from remote sensing images
Source: PLoS One. 2022 Aug 5;17(8):e0272317. doi: 10.1371/journal.pone.0272317 (PMC9355223; doi:10.1371/journal.pone.0272317)
Supplement: S1 File — All codes used in this project are included in the S1_File.zip. (ZIP) [file pone.0272317.s001.zip]

Archive with 111 entries (97 files):
- code/
- code/deeplab/
- code/deeplab/.gitignore
- code/deeplab/checkpoints/
- code/deeplab/LICENSE
- code/deeplab/main.py
- code/deeplab/metrics/
- code/deeplab/metrics/stream_metrics.py
- code/deeplab/metrics/__init__.py
- code/deeplab/network/
- code/deeplab/network/modeling.py
- code/deeplab/network/utils.py
- code/deeplab/network/_deeplab.py
- code/deeplab/network/__init__.py
- code/deeplab/results/
- code/deeplab/results/0_image.png
- code/deeplab/results/0_overlay.png
- code/deeplab/results/0_pred.png
- code/deeplab/results/0_target.png
- code/deeplab/results/1969_image.png
- code/deeplab/results/1969_overlay.png
- code/deeplab/results/1969_pred.png
- code/deeplab/results/1970_image.png
- code/deeplab/results/1970_overlay.png
- code/deeplab/results/1970_pred.png
- code/deeplab/results/1971_image.png
- code/deeplab/results/1971_overlay.png
- code/deeplab/results/1971_pred.png
- code/deeplab/results/1972_image.png
- code/deeplab/results/1972_overlay.png
- code/deeplab/results/1972_pred.png
- code/deeplab/results/1973_image.png
- code/deeplab/results/1973_overlay.png
- code/deeplab/results/1973_pred.png
- code/deeplab/results/1974_image.png
- code/deeplab/results/1974_overlay.png
- code/deeplab/results/1974_pred.png
- code/deeplab/results/1975_image.png
- code/deeplab/results/1975_overlay.png
- code/deeplab/results/1975_pred.png
- code/deeplab/results/1976_image.png
- code/deeplab/results/1976_overlay.png
- code/deeplab/results/1976_pred.png
- code/deeplab/results/1977_image.png
- code/deeplab/results/1977_overlay.png
- code/deeplab/results/1977_pred.png
- code/deeplab/results/1978_image.png
- code/deeplab/results/1978_overlay.png
- code/deeplab/results/1978_pred.png
- code/deeplab/results/1979_image.png
- code/deeplab/results/1979_overlay.png
- code/deeplab/results/1979_pred.png
- code/deeplab/results/1980_image.png
- code/deeplab/results/1980_overlay.png
- code/deeplab/results/1980_pred.png
- code/deeplab/results/1981_image.png
- code/deeplab/results/1981_overlay.png
- code/deeplab/results/1981_pred.png
- code/deeplab/results/1982_image.png
- code/deeplab/results/1982_overlay.png
- code/deeplab/results/1982_pred.png
- code/deeplab/results/1983_image.png
- code/deeplab/results/1983_overlay.png
- code/deeplab/results/1983_pred.png
- code/deeplab/results/1984_image.png
- code/deeplab/results/1984_overlay.png
- code/FCN/
- code/FCN/BagData.py
- code/FCN/BB.py
- code/FCN/do.py
- code/FCN/FCN.py
- code/FCN/onehot.py
- code/FCN/predict.py
- code/FCN/train.py
- code/other/
- code/other/1000-2000.py
- code/other/2000-3000.py
- code/other/3000-4000.py
- code/other/4000-5000.py
- code/other/5000-5440.py
- code/other/dataloader.py
- code/other/easydpv3+.py
- code/other/pil合并.py
- code/other/ping.py
- code/other/pspnet数据写入txt.py
- code/other/slide.py
- code/other/test.py
- code/other/torchsum.py
- code/other/val集假.py
- code/other/合并通道.py
- code/other/图像归一.py
- code/other/图像转换.py
- code/other/放缩后label标签像素值变化.py
- code/other/数据增广-src+label.py
- code/other/数据增广-src.py
- code/other/网络结构.py
- code/other/验证集生产.py
- code/pspnet/
- code/pspnet/evaluate.py
- code/pspnet/plot_curve.py
- code/pspnet/test.py
- code/pspnet/train.py
- code/pspnet/utils/
- code/pspnet/utils/colorize_mask.py
- code/pspnet/yg/
- code/segnet/
- code/segnet/docs/
- code/segnet/setup.py
- code/segnet/tools/
- code/segnet/tools/eval.py
- code/segnet/tools/train.py
