# Supplementary material for: New deep learning method for efficient extraction of small water from remote sensing images
Source: PLoS One. 2022 Aug 5;17(8):e0272317. doi: 10.1371/journal.pone.0272317 (PMC9355223; doi:10.1371/journal.pone.0272317)
Supplement: S1 File — All codes used in this project are included in the S1_File.zip. (ZIP) [file pone.0272317.s001.zip › code/FCN/BagData.py]

import os

import torch
import torch.nn as nn
from torch.utils.data import DataLoader, Dataset, random_split
from torchvision import transforms

import cv2
from onehot import onehot

transform = transforms.Compose([
    transforms.ToTensor(),
    transforms.Normalize(mean=[0.485, 0.456, 0.406], std=[0.229, 0.224, 0.225])])

class BagDataset(Dataset):

    def __init__(self, transform=None):
        self.transform = transform

    def __len__(self):
        return len(os.listdir('bag_data'))

    def __getitem__(self, idx):
        img_name = os.listdir('bag_data')[idx]
        imgA = cv2.imread('bag_data/'+img_name)

        imgB = cv2.imread('bag_data_msk/'+img_name.replace("_leftImg8bit","_gtFine_labelIds"), 0)

        imgB = imgB/255
        imgB = imgB.astype('uint8')
        imgB = onehot(imgB, 2)
        imgB = imgB.transpose(2,0,1)
        imgB = torch.FloatTensor(imgB)
        #print(imgB.shape)
        if self.transform:
            imgA = self.transform(imgA)

        return imgA, imgB

bag = BagDataset(transform)

train_size = int(0.9 * len(bag))
test_size = len(bag) - train_size
train_dataset, test_dataset = random_split(bag, [train_size, test_size])

train_dataloader = DataLoader(train_dataset, batch_size=4, shuffle=True, num_workers=4)
test_dataloader = DataLoader(test_dataset, batch_size=4, shuffle=True, num_workers=4)


if __name__ =='__main__':

    for train_batch in train_dataloader:
        print(train_batch)

    for test_batch in test_dataloader:
        print(test_batch)
