# Supplementary material for: New deep learning method for efficient extraction of small water from remote sensing images
Source: PLoS One. 2022 Aug 5;17(8):e0272317. doi: 10.1371/journal.pone.0272317 (PMC9355223; doi:10.1371/journal.pone.0272317)
Supplement: S1 File — All codes used in this project are included in the S1_File.zip. (ZIP) [file pone.0272317.s001.zip › code/FCN/do.py]

import cv2
import os
a=cv2.imread("2.png",cv2.IMREAD_GRAYSCALE)
array_of_img = [] # this if for store all of the image data
# this function is for read image,the input is directory name
def read_directory(directory_name):
    # this loop is for read each image in this foder,directory_name is the foder name with images.
    for filename in os.listdir(r"./"+directory_name):
        #print(filename) #just for test
        #img is used to store the image data
        img = cv2.imread(directory_name + "/" + filename,cv2.IMREAD_GRAYSCALE)
        for i in range(512):
            for j in range(512):
                if(img[i][j]==8):
                    img[i][j]=255
                else:
                    img[i][j]=0
        cv2.imwrite("change/"+filename,img)
read_directory("bag_data_msk")
