# Supplementary material for: New deep learning method for efficient extraction of small water from remote sensing images
Source: PLoS One. 2022 Aug 5;17(8):e0272317. doi: 10.1371/journal.pone.0272317 (PMC9355223; doi:10.1371/journal.pone.0272317)
Supplement: S1 File — All codes used in this project are included in the S1_File.zip. (ZIP) [file pone.0272317.s001.zip › code/FCN/FCN.py]

import torch
import torch.nn as nn
from torchvision import models
from torchvision.models.vgg import VGG


class FCN32s(nn.Module):

    def __init__(self, pretrained_net, n_class):
        super().__init__()
        self.n_class = n_class
        self.pretrained_net = pretrained_net
        self.relu    = nn.ReLU(inplace=True)
        self.deconv1 = nn.ConvTranspose2d(512, 512, kernel_size=3, stride=2, padding=1, dilation=1, output_padding=1)
        self.bn1     = nn.BatchNorm2d(512)
        self.deconv2 = nn.ConvTranspose2d(512, 256, kernel_size=3, stride=2, padding=1, dilation=1, output_padding=1)
        self.bn2     = nn.BatchNorm2d(256)
        self.deconv3 = nn.ConvTranspose2d(256, 128, kernel_size=3, stride=2, padding=1, dilation=1, output_padding=1)
        self.bn3     = nn.BatchNorm2d(128)
        self.deconv4 = nn.ConvTranspose2d(128, 64, kernel_size=3, stride=2, padding=1, dilation=1, output_padding=1)
        self.bn4     = nn.BatchNorm2d(64)
        self.deconv5 = nn.ConvTranspose2d(64, 32, kernel_size=3, stride=2, padding=1, dilation=1, output_padding=1)
        self.bn5     = nn.BatchNorm2d(32)
        self.classifier = nn.Conv2d(32, n_class, kernel_size=1)

    def forward(self, x):
        output = self.pretrained_net(x)
        x5 = output['x5']

        score = self.bn1(self.relu(self.deconv1(x5)))     
        score = self.bn2(self.relu(self.deconv2(score)))  
        score = self.bn3(self.relu(self.deconv3(score)))  
        score = self.bn4(self.relu(self.deconv4(score)))  
        score = self.bn5(self.relu(self.deconv5(score)))  
        score = self.classifier(score)                    

        return score 


class FCN16s(nn.Module):

    def __init__(self, pretrained_net, n_class):
        super().__init__()
        self.n_class = n_class
        self.pretrained_net = pretrained_net
        self.relu    = nn.ReLU(inplace=True)
        self.deconv1 = nn.ConvTranspose2d(512, 512, kernel_size=3, stride=2, padding=1, dilation=1, output_padding=1)
        self.bn1     = nn.BatchNorm2d(512)
        self.deconv2 = nn.ConvTranspose2d(512, 256, kernel_size=3, stride=2, padding=1, dilation=1, output_padding=1)
        self.bn2     = nn.BatchNorm2d(256)
        self.deconv3 = nn.ConvTranspose2d(256, 128, kernel_size=3, stride=2, padding=1, dilation=1, output_padding=1)
        self.bn3     = nn.BatchNorm2d(128)
        self.deconv4 = nn.ConvTranspose2d(128, 64, kernel_size=3, stride=2, padding=1, dilation=1, output_padding=1)
        self.bn4     = nn.BatchNorm2d(64)
        self.deconv5 = nn.ConvTranspose2d(64, 32, kernel_size=3, stride=2, padding=1, dilation=1, output_padding=1)
        self.bn5     = nn.BatchNorm2d(32)
        self.classifier = nn.Conv2d(32, n_class, kernel_size=1)

    def forward(self, x):
        output = self.pretrained_net(x)
        x5 = output['x5']  
        x4 = output['x4']  

        score = self.relu(self.deconv1(x5))               
        score = self.bn1(score + x4)                      
        score = self.bn2(self.relu(self.deconv2(score)))  
        score = self.bn3(self.relu(self.deconv3(score)))  
        score = self.bn4(self.relu(self.deconv4(score)))  
        score = self.bn5(self.relu(self.deconv5(score)))  
        score = self.classifier(score)                   

        return score  


class FCN8s(nn.Module):

    def __init__(self, pretrained_net, n_class):
        super().__init__()
        self.n_class = n_class
        self.pretrained_net = pretrained_net
        self.relu    = nn.ReLU(inplace=True)
        self.deconv1 = nn.ConvTranspose2d(512, 512, kernel_size=3, stride=2, padding=1, dilation=1, output_padding=1)
        self.bn1     = nn.BatchNorm2d(512)
        self.deconv2 = nn.ConvTranspose2d(512, 256, kernel_size=3, stride=2, padding=1, dilation=1, output_padding=1)
        self.bn2     = nn.BatchNorm2d(256)
        self.deconv3 = nn.ConvTranspose2d(256, 128, kernel_size=3, stride=2, padding=1, dilation=1, output_padding=1)
        self.bn3     = nn.BatchNorm2d(128)
        self.deconv4 = nn.ConvTranspose2d(128, 64, kernel_size=3, stride=2, padding=1, dilation=1, output_padding=1)
        self.bn4     = nn.BatchNorm2d(64)
        self.deconv5 = nn.ConvTranspose2d(64, 32, kernel_size=3, stride=2, padding=1, dilation=1, output_padding=1)
        self.bn5     = nn.BatchNorm2d(32)
        self.classifier = nn.Conv2d(32, n_class, kernel_size=1)

    def forward(self, x):
        output = self.pretrained_net(x)
        x5 = output['x5']  
        x4 = output['x4']  
        x3 = output['x3']  

        score = self.relu(self.deconv1(x5))              
        score = self.bn1(score + x4)                      
        score = self.relu(self.deconv2(score))            
        score = self.bn2(score + x3)                      
        score = self.bn3(self.relu(self.deconv3(score)))  
        score = self.bn4(self.relu(self.deconv4(score)))  
        score = self.bn5(self.relu(self.deconv5(score)))  
        score = self.classifier(score)                    

        return score  


class FCNs(nn.Module):

    def __init__(self, pretrained_net, n_class):
        super().__init__()
        self.n_class = n_class
        self.pretrained_net = pretrained_net
        self.relu    = nn.ReLU(inplace=True)
        self.deconv1 = nn.ConvTranspose2d(512, 512, kernel_size=3, stride=2, padding=1, dilation=1, output_padding=1)
        self.bn1     = nn.BatchNorm2d(512)
        self.deconv2 = nn.ConvTranspose2d(512, 256, kernel_size=3, stride=2, padding=1, dilation=1, output_padding=1)
        self.bn2     = nn.BatchNorm2d(256)
        self.deconv3 = nn.ConvTranspose2d(256, 128, kernel_size=3, stride=2, padding=1, dilation=1, output_padding=1)
        self.bn3     = nn.BatchNorm2d(128)
        self.deconv4 = nn.ConvTranspose2d(128, 64, kernel_size=3, stride=2, padding=1, dilation=1, output_padding=1)
        self.bn4     = nn.BatchNorm2d(64)
        self.deconv5 = nn.ConvTranspose2d(64, 32, kernel_size=3, stride=2, padding=1, dilation=1, output_padding=1)
        self.bn5     = nn.BatchNorm2d(32)
        self.classifier = nn.Conv2d(32, n_class, kernel_size=1) 
        # classifier is 1x1 conv, to reduce channels from 32 to n_class

    def forward(self, x):
        output = self.pretrained_net(x)
        x5 = output['x5']  
        x4 = output['x4']  
        x3 = output['x3']  
        x2 = output['x2']  
        x1 = output['x1']  

        score = self.bn1(self.relu(self.deconv1(x5)))     
        score = score + x4                                
        score = self.bn2(self.relu(self.deconv2(score)))  
        score = score + x3                                
        score = self.bn3(self.relu(self.deconv3(score)))  
        score = score + x2                                
        score = self.bn4(self.relu(self.deconv4(score)))  
        score = score + x1                                
        score = self.bn5(self.relu(self.deconv5(score)))  
        score = self.classifier(score)                    

        return score  


class VGGNet(VGG):
    def __init__(self, pretrained=True, model='vgg16', requires_grad=True, remove_fc=True, show_params=False):
        super().__init__(make_layers(cfg[model]))
        self.ranges = ranges[model]

        if pretrained:
            exec("self.load_state_dict(models.%s(pretrained=True).state_dict())" % model)

        if not requires_grad:
            for param in super().parameters():
                param.requires_grad = False

        # delete redundant fully-connected layer params, can save memory
        # 去掉vgg最后的全连接层(classifier)
        if remove_fc:  
            del self.classifier

        if show_params:
            for name, param in self.named_parameters():
                print(name, param.size())

    def forward(self, x):
        output = {}
        # get the output of each maxpooling layer (5 maxpool in VGG net)
        for idx, (begin, end) in enumerate(self.ranges):
        #self.ranges = ((0, 5), (5, 10), (10, 17), (17, 24), (24, 31)) (vgg16 examples)
            for layer in range(begin, end):
                x = self.features[layer](x)
            output["x%d"%(idx+1)] = x

        return output


ranges = {
    'vgg11': ((0, 3), (3, 6),  (6, 11),  (11, 16), (16, 21)),
    'vgg13': ((0, 5), (5, 10), (10, 15), (15, 20), (20, 25)),
    'vgg16': ((0, 5), (5, 10), (10, 17), (17, 24), (24, 31)),
    'vgg19': ((0, 5), (5, 10), (10, 19), (19, 28), (28, 37))
}

# Vgg-Net config 
# Vgg网络结构配置
cfg = {
    'vgg11': [64, 'M', 128, 'M', 256, 256, 'M', 512, 512, 'M', 512, 512, 'M'],
    'vgg13': [64, 64, 'M', 128, 128, 'M', 256, 256, 'M', 512, 512, 'M', 512, 512, 'M'],
    'vgg16': [64, 64, 'M', 128, 128, 'M', 256, 256, 256, 'M', 512, 512, 512, 'M', 512, 512, 512, 'M'],
    'vgg19': [64, 64, 'M', 128, 128, 'M', 256, 256, 256, 256, 'M', 512, 512, 512, 512, 'M', 512, 512, 512, 512, 'M'],
}

# make layers using Vgg-Net config(cfg)
# 由cfg构建vgg-Net
def make_layers(cfg, batch_norm=False):
    layers = []
    in_channels = 3
    for v in cfg:
        if v == 'M':
            layers += [nn.MaxPool2d(kernel_size=2, stride=2)]
        else:
            conv2d = nn.Conv2d(in_channels, v, kernel_size=3, padding=1)
            if batch_norm:
                layers += [conv2d, nn.BatchNorm2d(v), nn.ReLU(inplace=True)]
            else:
                layers += [conv2d, nn.ReLU(inplace=True)]
            in_channels = v
    return nn.Sequential(*layers)

'''
VGG-16网络参数

Sequential(
  (0): Conv2d(3, 64, kernel_size=(3, 3), stride=(1, 1), padding=(1, 1))
  (1): ReLU(inplace)
  (2): Conv2d(64, 64, kernel_size=(3, 3), stride=(1, 1), padding=(1, 1))
  (3): ReLU(inplace)
  (4): MaxPool2d(kernel_size=2, stride=2, padding=0, dilation=1, ceil_mode=False)
  (5): Conv2d(64, 128, kernel_size=(3, 3), stride=(1, 1), padding=(1, 1))
  (6): ReLU(inplace)
  (7): Conv2d(128, 128, kernel_size=(3, 3), stride=(1, 1), padding=(1, 1))
  (8): ReLU(inplace)
  (9): MaxPool2d(kernel_size=2, stride=2, padding=0, dilation=1, ceil_mode=False)
  (10): Conv2d(128, 256, kernel_size=(3, 3), stride=(1, 1), padding=(1, 1))
  (11): ReLU(inplace)
  (12): Conv2d(256, 256, kernel_size=(3, 3), stride=(1, 1), padding=(1, 1))
  (13): ReLU(inplace)
  (14): Conv2d(256, 256, kernel_size=(3, 3), stride=(1, 1), padding=(1, 1))
  (15): ReLU(inplace)
  (16): MaxPool2d(kernel_size=2, stride=2, padding=0, dilation=1, ceil_mode=False)
  (17): Conv2d(256, 512, kernel_size=(3, 3), stride=(1, 1), padding=(1, 1))
  (18): ReLU(inplace)
  (19): Conv2d(512, 512, kernel_size=(3, 3), stride=(1, 1), padding=(1, 1))
  (20): ReLU(inplace)
  (21): Conv2d(512, 512, kernel_size=(3, 3), stride=(1, 1), padding=(1, 1))
  (22): ReLU(inplace)
  (23): MaxPool2d(kernel_size=2, stride=2, padding=0, dilation=1, ceil_mode=False)
  (24): Conv2d(512, 512, kernel_size=(3, 3), stride=(1, 1), padding=(1, 1))
  (25): ReLU(inplace)
  (26): Conv2d(512, 512, kernel_size=(3, 3), stride=(1, 1), padding=(1, 1))
  (27): ReLU(inplace)
  (28): Conv2d(512, 512, kernel_size=(3, 3), stride=(1, 1), padding=(1, 1))
  (29): ReLU(inplace)
  (30): MaxPool2d(kernel_size=2, stride=2, padding=0, dilation=1, ceil_mode=False)
)

'''


if __name__ == "__main__":
    pass
