# Supplementary material for: New deep learning method for efficient extraction of small water from remote sensing images
Source: PLoS One. 2022 Aug 5;17(8):e0272317. doi: 10.1371/journal.pone.0272317 (PMC9355223; doi:10.1371/journal.pone.0272317)
Supplement: S1 File — All codes used in this project are included in the S1_File.zip. (ZIP) [file pone.0272317.s001.zip › code/FCN/onehot.py]

import numpy as np

def onehot(data, n):
    buf = np.zeros(data.shape + (n, ))
    nmsk = np.arange(data.size)*n + data.ravel()
    buf.ravel()[nmsk-1] = 1
    return buf
