# Supplementary material for: New deep learning method for efficient extraction of small water from remote sensing images
Source: PLoS One. 2022 Aug 5;17(8):e0272317. doi: 10.1371/journal.pone.0272317 (PMC9355223; doi:10.1371/journal.pone.0272317)
Supplement: S1 File — All codes used in this project are included in the S1_File.zip. (ZIP) [file pone.0272317.s001.zip › code/FCN/predict.py]

from datetime import datetime

import matplotlib.pyplot as plt
import numpy as np
import torch
import torch.nn as nn
import torch.optim as optim
import visdom
import cv2
from BB import train_dataloader
from FCN import FCN8s, FCN16s, FCN32s, FCNs, VGGNet
import visdom
vis = visdom.Visdom()
from PIL import Image
from torchvision import transforms
# transform = transforms.Compose([
#     transforms.ToTensor(),
#     transforms.Normalize(mean=[0.485, 0.456, 0.406], std=[0.229, 0.224, 0.225])])
#
#
# fcn_model = torch.load("checkpoints/fcn_model_95.pt")
# device = torch.device('cuda' if torch.cuda.is_available() else 'cpu')
# img= cv2.imread("223.png")
# print(img.shape)
# img = cv2.resize(img, (160, 160))
#
# img= Image.fromarray(cv2.cvtColor(img,cv2.COLOR_BGR2RGB))
# img= transform(img)
# img = img.to(device)
# img = torch.unsqueeze(img, 0)
# # pre=vgg_model(img)
# pre=fcn_model(img)
# pre = torch.sigmoid(pre)
# print(pre)
# output_np = pre.cpu().detach().numpy().copy()
# output_np = np.argmin(output_np, axis=1)
# vis.images(output_np[:, None, :, :], win='test_pred', opts=dict(title='test prediction'))


from datetime import datetime

import matplotlib.pyplot as plt
import numpy as np
import torch
import torch.nn as nn
import torch.optim as optim
import visdom

from BagData import test_dataloader, train_dataloader
from FCN import FCN8s, FCN16s, FCN32s, FCNs, VGGNet


def train(epo_num=50, show_vgg_params=False):
    vis = visdom.Visdom()

    device = torch.device('cuda' if torch.cuda.is_available() else 'cpu')
    fcn_model = torch.load("checkpoints/fcn_model_95.pt")
    fcn_model = fcn_model.to(device)
    # start timing
    for index, (bag, bag_msk) in enumerate(train_dataloader):
            # bag.shape is torch.Size([4, 3, 160, 160])
            # bag_msk.shape is torch.Size([4, 2, 160, 160])
        bag = bag.to(device)
        bag_msk = bag_msk.to(device)
        output = fcn_model(bag)
        output = torch.sigmoid(output)
        output_np = output.cpu().detach().numpy().copy()  # output_np.shape = (4, 2, 160, 160)
        output_np = np.argmin(output_np, axis=1)
        vis.images(output_np[:, None, :, :], win='train_pred', opts=dict(title='train prediction'))
        plt.imshow(np.squeeze(output_np[0, ...]), 'gray')
        plt.pause(0.5)


if __name__ == "__main__":
    train(epo_num=100, show_vgg_params=False)
