# Supplementary material for: New deep learning method for efficient extraction of small water from remote sensing images
Source: PLoS One. 2022 Aug 5;17(8):e0272317. doi: 10.1371/journal.pone.0272317 (PMC9355223; doi:10.1371/journal.pone.0272317)
Supplement: S1 File — All codes used in this project are included in the S1_File.zip. (ZIP) [file pone.0272317.s001.zip › code/other/1000-2000.py]

import cv2
import numpy as np
import os
import tqdm
import multiprocessing

root2 = 'E:\\remote\\time3-remotedata\label'
root = 'E:\\remote\\time3-remotedata\sizemixedimg\label'

for imgname in tqdm.tqdm(os.listdir(root)[1000:2000]):
    # print(len(os.listdir(root)))
    img = cv2.imread(os.path.join(root, imgname))
    img =cv2.cvtColor(img,cv2.COLOR_BGR2GRAY)
    for i in range (img.shape[0]):
        for j in range(img.shape[1]):
            if img[i][j] <= 12:
                img[i][j] = 8
            else:
                img[i][j] = 27
    cv2.imwrite(os.path.join(root, imgname), img)
