# Supplementary material for: New deep learning method for efficient extraction of small water from remote sensing images
Source: PLoS One. 2022 Aug 5;17(8):e0272317. doi: 10.1371/journal.pone.0272317 (PMC9355223; doi:10.1371/journal.pone.0272317)
Supplement: S1 File — All codes used in this project are included in the S1_File.zip. (ZIP) [file pone.0272317.s001.zip › code/other/dataloader.py]

import torch
import numpy as np
from torch.utils.data import DataLoader


# 定义GetLoader类，继承Dataset方法，并重写__getitem__()和__len__()方法
class GetLoader(torch.utils.data.Dataset):
	# 初始化函数，得到数据
    def __init__(self, data_root, data_label):
        self.data = data_root
        self.label = data_label
    # index是根据batchsize划分数据后得到的索引，最后将data和对应的labels进行一起返回
    def __getitem__(self, index):
        data = self.data[index]
        labels = self.label[index]
        return data, labels
    # 该函数返回数据大小长度，目的是DataLoader方便划分，如果不知道大小，DataLoader会一脸懵逼
    def __len__(self):
        return len(self.data)

# 随机生成数据，大小为10 * 20列
source_data = np.random.rand(1000, 20)
# 随机生成标签，大小为10 * 1列
source_label = np.random.randint(0,2,(1000, 1))
# 通过GetLoader将数据进行加载，返回Dataset对象，包含data和labels
torch_data = GetLoader(source_data, source_label)


#DataLoader提供对Dataset的操作
#torch.utils.data.DataLoader(dataset,batch_size,shuffle,drop_last，num_workers)
# 参数含义如下：

# dataset： 加载torch.utils.data.Dataset对象数据
# batch_size： 每个batch的大小
# shuffle：是否对数据进行打乱
# drop_last：是否对无法整除的最后一个datasize进行丢弃
# num_workers：表示加载的时候子进程数

def main():
    datas = DataLoader(torch_data, batch_size=5, shuffle=True, drop_last=False, num_workers=2)
    for i, data in enumerate(datas):
        # i表示第几个batch， data表示该batch对应的数据，包含data和对应的labels
        print("第 {} 个Batch \n{}".format(i, data))

if __name__ == "__main__":
    main()
