# Supplementary material for: New deep learning method for efficient extraction of small water from remote sensing images
Source: PLoS One. 2022 Aug 5;17(8):e0272317. doi: 10.1371/journal.pone.0272317 (PMC9355223; doi:10.1371/journal.pone.0272317)
Supplement: S1 File — All codes used in this project are included in the S1_File.zip. (ZIP) [file pone.0272317.s001.zip › code/other/pil合并.py]

import PIL
from PIL import Image
import math
import os
src_dir = 'E:\\remote\\time2-remotedata\\2048_test'
mask_dir = 'E:\\remote\\time2-remotedata\\2048_mask'
outputdir = 'E:\\remote\\time2-remotedata\\mix_fake'

for num in range(1, 101):
    mix = 0.01*num
    for imgname in os.listdir(src_dir):
        img_path = os.path.join(src_dir, imgname)
        mask_path = mask_dir + '\\' + imgname[:-4] + "_mask.png"
        #opening-------------------------------
        src = Image.open(img_path).convert("RGB")
        # print(src.mode)
        mask = Image.open(mask_path).convert("RGB")
        # print(src.mode)
        
        final_img = Image.blend(src, mask, mix)
        
        class_dir = os.path.join(outputdir, str(num)+'%')
        #saving---------------------------------
        if os.path.exists(class_dir):
            print('dir exists:', class_dir)
            final_img.save(os.path.join(class_dir, imgname))
            print('saved:', os.path.join(class_dir, imgname))
        else:
            # print(class_dir)
            os.makedirs(class_dir)
            print('created dir:', class_dir)
            final_img.save(os.path.join(class_dir, imgname))
            print('saved:', os.path.join(class_dir, imgname))

    
