# Supplementary material for: New deep learning method for efficient extraction of small water from remote sensing images
Source: PLoS One. 2022 Aug 5;17(8):e0272317. doi: 10.1371/journal.pone.0272317 (PMC9355223; doi:10.1371/journal.pone.0272317)
Supplement: S1 File — All codes used in this project are included in the S1_File.zip. (ZIP) [file pone.0272317.s001.zip › code/other/ping.py]

import cv2
import torch
import numpy as np
import os

image_size = 1024
stride = 1024

def main():
    img_root = 'D:/workspace/project-file/DeepLabV3Plus-Pytorch-master2/results'
    imglist = []
    for i in range(400):
        imglist.append(str(i))
    for imgnumber in range((len(os.listdir(img_root))+1)//4):
        srcname = str(imgnumber)+'_image.png'
        predname = str(imgnumber)+'_pred.png'
        src = cv2.imread(os.path.join(img_root, srcname))
        pred = cv2.imread(os.path.join(img_root, predname))

        # print(os.path.join(img_root, srcname), os.path.join(img_root,predname))
        
        hang = src[0][0][0]
        lie =  src[0][0][1]
        flag = src[0][0][2]
        imglist[flag] = os.path.join(img_root, srcname)   
        print(srcname,":",hang,"  ",lie,"  ",flag)
        
        # cv2.imwrite("E:/slidepng/pred/{}_{}_{}.png".format(hang, lie, flag), pred)
        
    # j=0
    # count=0    
    # for i in range(len(imglist)):
        

    #     if i != j:
    #         # print(i)
    #         count+=1
    #     j+=1
    
    #     src = cv2.imread(imglist[i])
    #     try:
    #         print('flag',flag,':',src[0][0][0]," ",src[0][0][1]," ",src[0][0][2])
    #     except:
    #         pass
    
    # print(count)
               
    
if __name__ == "__main__":
    main()
