# Supplementary material for: New deep learning method for efficient extraction of small water from remote sensing images
Source: PLoS One. 2022 Aug 5;17(8):e0272317. doi: 10.1371/journal.pone.0272317 (PMC9355223; doi:10.1371/journal.pone.0272317)
Supplement: S1 File — All codes used in this project are included in the S1_File.zip. (ZIP) [file pone.0272317.s001.zip › code/other/pspnet数据写入txt.py]

import os

trainpath = 'D:\workspace\project-file\PSPNet_PyTorch-master\yg\leftImg8bit\\test\\t'
path2 = 'D:\workspace\project-file\PSPNet_PyTorch-master\yg\gtFine\\train\\t'
path3 = 'D:\workspace\project-file\PSPNet_PyTorch-master\yg\gtFine\\test\\t'
path4 = 'D:\workspace\project-file\PSPNet_PyTorch-master\yg\leftImg8bit\\test\\t'
for name in os.listdir(trainpath):#71 -16
    num = os.path.join(trainpath, name)[70:-16]
    left = 'leftImg8bit/test/t/' + num + '_leftImg8bit.png'
    # os.rename(srcDir,dstDir)
    gt = 'gtFine/test/t/' + num + '_gtFine_labelIds.png'
    print(num)
    # print(left+' '+gt)
    with open('data.txt','a') as f:
        f.write(left+' '+gt+'\n')   
