# Supplementary material for: New deep learning method for efficient extraction of small water from remote sensing images
Source: PLoS One. 2022 Aug 5;17(8):e0272317. doi: 10.1371/journal.pone.0272317 (PMC9355223; doi:10.1371/journal.pone.0272317)
Supplement: S1 File — All codes used in this project are included in the S1_File.zip. (ZIP) [file pone.0272317.s001.zip › code/other/slide.py]

import cv2
import torch
import numpy as np

image_size = 1024
stride = 1024

def main():
    dirfile = 'E:/color.tif'  
    img = cv2.imread(dirfile)  
    size = img.shape  
    print(size)
    h,w,_ = img.shape
    padding_h = (h//stride + 1) * stride 
    padding_w = (w//stride + 1) * stride
    padding_img = np.zeros((padding_h,padding_w,3),dtype=np.uint8)
    padding_img[0:h,0:w,:] = img[:,:,:]
    # padding_img = padding_img.astype("float") / 255.0
    # padding_img = img_to_array(padding_img)
    print ('src:',padding_img.shape)
    # mask_whole = np.zeros((padding_h,padding_w),dtype=np.uint8)
    # print(mask_whole.shape)
    flag = 1
    for i in range(padding_h//stride):
        for j in range(padding_w//stride):
            crop = padding_img[i*stride:i*stride+image_size,j*stride:j*stride+image_size,:3]
            ch,cw,_ = crop.shape
            crop[0][0][0] = i#记录行数
            crop[0][0][1] = j#记录列数
            crop[0][0][2] = flag#记录是第几个
            # print(crop)
            # print(crop[0][0][0])
            # print(crop.shape)
            print(i,"  ",j,"  ",flag)
            if ch != image_size or cw != image_size:
                print ('invalid size!')
                continue
            else:
                print('saving:',"E:/slidepng/frankfurt_{}_{}_{}.png".format(i,j,flag))
                # cv2.imwrite("E:/slidepng/src/{}_leftImg8bit.png".format(flag), crop)
                cv2.imwrite("E:/slidepng/label/{}_gtFine_labelIds.png".format(flag), crop)
                flag+=1

if __name__ == "__main__":
    main()
