# Supplementary material for: New deep learning method for efficient extraction of small water from remote sensing images
Source: PLoS One. 2022 Aug 5;17(8):e0272317. doi: 10.1371/journal.pone.0272317 (PMC9355223; doi:10.1371/journal.pone.0272317)
Supplement: S1 File — All codes used in this project are included in the S1_File.zip. (ZIP) [file pone.0272317.s001.zip › code/other/test.py]

import cv2
import torch
import numpy as np
import os

image_size = 1024
stride = 1024

def main():
    img_root = 'E:/slidepng'
    for filename in os.listdir(img_root):
        print(filename)

        img = cv2.imread(os.path.join(img_root, filename))
        if img != "":
            try:
                print(img[0][0][0],"  ",img[0][0][1],"  ",img[0][0][2])
                # print(img.shape)
            except:
                pass
        # srcname = str(10000+imgnumber)+'_image.png'
        # predname = str(10000+imgnumber)+'_pred.png'
        # src = cv2.imread(os.path.join(img_root, srcname))
        # pred = cv2.imread(os.path.join(img_root, predname))
        # # print(os.path.join(img_root, srcname), os.path.join(img_root,predname))
        # hang = src[0][0][0]
        # lie =  src[0][0][1]
        # flag = src[0][0][2]
        # print(hang,"  ",lie,"  ",flag)
        # cv2.imwrite("E:/slidepng/pred/{}_{}_{}.png".format(hang, lie, flag), pred)
        
               
    
if __name__ == "__main__":
    main()
