# Supplementary material for: New deep learning method for efficient extraction of small water from remote sensing images
Source: PLoS One. 2022 Aug 5;17(8):e0272317. doi: 10.1371/journal.pone.0272317 (PMC9355223; doi:10.1371/journal.pone.0272317)
Supplement: S1 File — All codes used in this project are included in the S1_File.zip. (ZIP) [file pone.0272317.s001.zip › code/other/torchsum.py]

import torch, torchvision
from torchsummary import summary


device = torch.device('cuda' if torch.cuda.is_available() else 'cpu')
model = torchvision.models.vgg
# model = torchvision.models.vgg16()
model = torchvision.models.resnet101()
model = model.to(device)
summary(model, (3, 512, 512))
print(model)
