# Supplementary material for: New deep learning method for efficient extraction of small water from remote sensing images
Source: PLoS One. 2022 Aug 5;17(8):e0272317. doi: 10.1371/journal.pone.0272317 (PMC9355223; doi:10.1371/journal.pone.0272317)
Supplement: S1 File — All codes used in this project are included in the S1_File.zip. (ZIP) [file pone.0272317.s001.zip › code/other/val集假.py]

import cv2
import torch
import numpy as np
import os
import tqdm
from tqdm import trange
number = 121

fakevalimg = cv2.imread('E:/frankfurt_000000_000294_gtFine_labelIds.png')
# print(fakevalimg.shape)
grayimg = cv2.cvtColor(fakevalimg, cv2.COLOR_BGR2GRAY)
# print(grayimg)
for i in trange(1, number+1):
    cv2.imwrite("E:/slidepng/label/{}_gtFine_labelIds.png".format(i), grayimg)
