# Supplementary material for: New deep learning method for efficient extraction of small water from remote sensing images
Source: PLoS One. 2022 Aug 5;17(8):e0272317. doi: 10.1371/journal.pone.0272317 (PMC9355223; doi:10.1371/journal.pone.0272317)
Supplement: S1 File — All codes used in this project are included in the S1_File.zip. (ZIP) [file pone.0272317.s001.zip › code/other/合并通道.py]

import cv2
import torch
import numpy as np
import os

src = cv2.imread('E:/color.tif')
mask = cv2.imread('E:/ndwi-2c.tif')
gray = cv2.cvtColor(mask,cv2.COLOR_BGR2GRAY)
# gray = gray[:, :, np.newaxis]
b = src[:, :, 0]
g = src[:, :, 1]
r = src[:, :, 2]
print(gray.shape)
print(src.shape)
gray = gray*0.5
fal = np.array([b, g, r, gray])
fal = fal.swapaxes(2, 0)
fal = fal.swapaxes(1, 0)

cv2.addWeighted

img_BGRA = cv2.merge((b, g, r, gray))
# fal = fal.transpose(1, 0, 2)
print(src)
print(fal)
print(img_BGRA)
# print(gray.shape)
# print(fal, fal.shape)
# print(src.shape, mask.shape, gray.shape)
# print(src)
# print(mask)
# print(gray)
cv2.imwrite('E:/test.png', img_BGRA)
