# Supplementary material for: New deep learning method for efficient extraction of small water from remote sensing images
Source: PLoS One. 2022 Aug 5;17(8):e0272317. doi: 10.1371/journal.pone.0272317 (PMC9355223; doi:10.1371/journal.pone.0272317)
Supplement: S1 File — All codes used in this project are included in the S1_File.zip. (ZIP) [file pone.0272317.s001.zip › code/other/图像归一.py]

import os
import cv2
import numpy

root = 'E:\\remote\\time3-remotedata\differentsize'
output = 'E:\\remote\\time3-remotedata\sizemixedimg'
count = 0
for difpath in os.listdir(root):
    childpath = os.path.join(root, difpath)
    srcpath = os.path.join(childpath, 'src')
    labelpath = os.path.join(childpath, 'label')
    for imgname in os.listdir(srcpath):
        srcimg = cv2.imread(os.path.join(srcpath, imgname))
        # print(os.path.join(labelpath, imgname[:-16]+'_gtFine_labelIds.png'))
        labelimg = cv2.imread(os.path.join(labelpath, imgname[:-16]+'_gtFine_labelIds.png'))
        srcresize = cv2.resize(srcimg, (512, 512), interpolation=cv2.INTER_LANCZOS4)
        labelresize = cv2.resize(labelimg, (512, 512), interpolation=cv2.INTER_LANCZOS4)
        labelgray =cv2.cvtColor(labelresize,cv2.COLOR_BGR2GRAY)
        print(srcresize.shape)
        print(labelgray.shape)
        # cv2.imwrite((output + '\\src\\' + '%d_leftImg8bit.png' % count), srcresize)
        # cv2.imwrite((output + '\\label\\' + '%d_gtFine_labelIds.png' % count), labelgray)
        # print('saving:', output + '\\src\\' + '%d_leftImg8bit.png' % count)
        count += 1
