# Supplementary material for: New deep learning method for efficient extraction of small water from remote sensing images
Source: PLoS One. 2022 Aug 5;17(8):e0272317. doi: 10.1371/journal.pone.0272317 (PMC9355223; doi:10.1371/journal.pone.0272317)
Supplement: S1 File — All codes used in this project are included in the S1_File.zip. (ZIP) [file pone.0272317.s001.zip › code/other/图像转换.py]

import cv2
import numpy as np
import os
import tqdm
# img_list = ['label.png']
rootpath = 'E:\\pspnet_dataset\\valdata\\label'
for imgname in tqdm.tqdm(os.listdir(rootpath)):
    # print(imgname)
    img = cv2.imread(os.path.join(rootpath, imgname))
    gray=cv2.cvtColor(img,cv2.COLOR_BGR2GRAY)
    # print('图片大小为:', gray.shape)
    # print('开始转换...')
    # if np.unique(np.array(gray))[0]!=2 and np.unique(np.array(gray))[1]!=15:
    #     print(np.unique(np.array(gray)))
    # for i in range (gray.shape[0]):
    #     for j in range(gray.shape[1]):
    #         if gray[i][j] == 113:
    #             gray[i][j] = 3#水
    #         if gray[i][j] == 75:
    #             gray[i][j] = 2#水中杂物
    #         if gray[i][j] == 38:
    #             gray[i][j] = 1#水中岛屿
    #         if gray[i][j] == 0:
    #             gray[i][j] = 0#陆地(非水体)
    # filename = 'grayLabel'+imgname
    # cv2.imwrite(os.path.join(rootpath, filename), gray)
    # print('已保存文件{}'.format(filename))
    # for i in range (gray.shape[0]):
    #     for j in range(gray.shape[1]):
    #         if gray[i][j] == 113:
    #             gray[i][j] = 27#水
    #         if gray[i][j] == 75:
    #             gray[i][j] = 8#水中杂物
    #         if gray[i][j] == 38:
    #             gray[i][j] = 8#水中岛屿
    #         if gray[i][j] == 0:
    #             gray[i][j] = 8#陆地(非水体)
    
    
    for i in range (gray.shape[0]):
        for j in range(gray.shape[1]):
            if gray[i][j] == 27:
                gray[i][j] = 1#水
                # print('changed')
            if gray[i][j] == 8:
                gray[i][j] = 15#陆地(非水
                # print('changed22')
    filename = '2label_'+imgname
    cv2.imwrite(os.path.join(rootpath, imgname), gray)
    
    
    # print('已保存文件{}'.format(os.path.join(rootpath, imgname)))
