# Supplementary material for: New deep learning method for efficient extraction of small water from remote sensing images
Source: PLoS One. 2022 Aug 5;17(8):e0272317. doi: 10.1371/journal.pone.0272317 (PMC9355223; doi:10.1371/journal.pone.0272317)
Supplement: S1 File — All codes used in this project are included in the S1_File.zip. (ZIP) [file pone.0272317.s001.zip › code/other/数据增广-src+label.py]

import numpy as np
import cv2
import tqdm
import os
from tqdm import trange
import random
img_w = 512
img_h = img_w

image_sets = ['1.png', '2.png', '3.png', '4.png']
label_sets = ['1.png', '2.png', '3.png', '4.png']
dataroot = 'E:\\remote\\time3-remotedata'


def gamma_transform(img, gamma):
    gamma_table = [np.power(x / 255.0, gamma) * 255.0 for x in range(256)]
    gamma_table = np.round(np.array(gamma_table)).astype(np.uint8)
    return cv2.LUT(img, gamma_table)


def random_gamma_transform(img, gamma_vari):
    log_gamma_vari = np.log(gamma_vari)
    alpha = np.random.uniform(-log_gamma_vari, log_gamma_vari)
    gamma = np.exp(alpha)
    return gamma_transform(img, gamma)


def rotate(xb, yb, angle):
    M_rotate = cv2.getRotationMatrix2D((img_w / 2, img_h / 2), angle, 1)
    xb = cv2.warpAffine(xb, M_rotate, (img_w, img_h))
    yb = cv2.warpAffine(yb, M_rotate, (img_w, img_h))
    return xb, yb


def blur(img):
    img = cv2.blur(img, (3, 3))
    return img


def add_noise(img):
    for i in range(200):  #添加点噪声
        temp_x = np.random.randint(0, img.shape[0])
        temp_y = np.random.randint(0, img.shape[1])
        img[temp_x][temp_y] = 255
    return img


def data_augment(xb, yb):
    if np.random.random() < 0.25:
        xb, yb = rotate(xb, yb, 90)
    if np.random.random() < 0.25:
        xb, yb = rotate(xb, yb, 180)
    if np.random.random() < 0.25:
        xb, yb = rotate(xb, yb, 270)
    if np.random.random() < 0.25:
        xb = cv2.flip(xb, 1)  # flipcode > 0：沿y轴翻转
        yb = cv2.flip(yb, 1)

    if np.random.random() < 0.25:
        xb = random_gamma_transform(xb, 1.0)

    if np.random.random() < 0.25:
        xb = blur(xb)

    if np.random.random() < 0.2:
        xb = add_noise(xb)

    return xb, yb


def creat_dataset(image_num, mode='original'):
    print('creating dataset...')
    image_each = image_num / len(image_sets)
    g_count = 0
    lenn = len(image_sets)
    for i in trange(lenn):
        count = 0
        # print(dataroot)
        print(dataroot + '\\src\\' + image_sets[i])
        src_img = cv2.imread(dataroot + '\\src\\' +
                             image_sets[i])  # 3 channels
        # print(src_img.shape)
        print(dataroot + '\\label\\' + label_sets[i])
        label_img = cv2.imread(dataroot + '\\label\\' + label_sets[i],
                               cv2.IMREAD_GRAYSCALE)  # single channel
        X_height, X_width, _ = src_img.shape
        while count < image_each:
            random_width = random.randint(0, X_width - img_w - 1)
            random_height = random.randint(0, X_height - img_h - 1)
            # print("random_width", random_width, "--"," random_height", random_height)
            src_roi = src_img[random_height:random_height +
                              img_h, random_width:random_width + img_w, :]
            # print('src: ', random_height,"--", random_height +img_h,"  ", random_width, "--", random_width + img_w)
            label_roi = label_img[random_height:random_height +
                                  img_h, random_width:random_width + img_w]
            # print('label: ', random_height,"--", random_height +img_h,"  ", random_width, "--", random_width + img_w)
            print(src_roi.shape)
            print(label_roi.shape)
            if (np.sum(label_roi==8)>(img_h*img_w)*0.08 and np.sum(label_roi==27)>(img_h*img_w)*0.08):#加入标签判别，全水和全非水的剔除
                if mode == 'augment':
                    src_roi, label_roi = data_augment(src_roi, label_roi)
                
                # visualize = np.zeros((256, 256)).astype(np.uint8)
                # visualize = label_roi * 50
                # if os.path.exists(dataroot + '\\differentsize\\10244\\visualize') == False:
                #     os.makedirs(dataroot + '\\differentsize\\10244\\visualize')
                if os.path.exists(dataroot + '\\differentsize\\10244\\src') == False:
                    os.makedirs(dataroot + '\\differentsize\\10244\\src')
                if os.path.exists(dataroot + '\\differentsize\\10244\\label') == False:
                    os.makedirs(dataroot + '\\differentsize\\10244\\label')
                # cv2.imwrite(
                #     (dataroot + '\\differentsize\\10244\\visualize\\' + '%d_vis.png' % g_count),
                #     visualize)
                cv2.imwrite(
                    (dataroot + '\\differentsize\\10244\\src\\' + '%d_leftImg8bit.png' % g_count),
                    src_roi)
                cv2.imwrite((dataroot + '\\differentsize\\10244\\label\\' +
                             '%d_gtFine_labelIds.png' % g_count), label_roi)
                print('saving:',
                      dataroot + '\\differentsize\\10244\\src\\' + '%d_leftImg8bit.png' % g_count)
                count += 1
                g_count += 1
            else:
                # print('标签出错')
                pass


def main():
    creat_dataset(image_num=4000, mode='original')


if __name__ == "__main__":
    print(dataroot)
    main()
