# Supplementary material for: New deep learning method for efficient extraction of small water from remote sensing images
Source: PLoS One. 2022 Aug 5;17(8):e0272317. doi: 10.1371/journal.pone.0272317 (PMC9355223; doi:10.1371/journal.pone.0272317)
Supplement: S1 File — All codes used in this project are included in the S1_File.zip. (ZIP) [file pone.0272317.s001.zip › code/other/数据增广-src.py]

import numpy as np
import cv2
import tqdm
import os
from tqdm import trange
import random
img_w = 512
img_h = 512

image_sets = ['1.png', '2.png']
# label_sets = ['2label_1.png', '2label_2.png', '2label_3.png', '2label_4.png']
dataroot = "E:\\remote\\result_data\\testdata"


def gamma_transform(img, gamma):
    gamma_table = [np.power(x / 255.0, gamma) * 255.0 for x in range(256)]
    gamma_table = np.round(np.array(gamma_table)).astype(np.uint8)
    return cv2.LUT(img, gamma_table)


def random_gamma_transform(img, gamma_vari):
    log_gamma_vari = np.log(gamma_vari)
    alpha = np.random.uniform(-log_gamma_vari, log_gamma_vari)
    gamma = np.exp(alpha)
    return gamma_transform(img, gamma)


def rotate(xb, yb, angle):
    M_rotate = cv2.getRotationMatrix2D((img_w / 2, img_h / 2), angle, 1)
    xb = cv2.warpAffine(xb, M_rotate, (img_w, img_h))
    yb = cv2.warpAffine(yb, M_rotate, (img_w, img_h))
    return xb, yb


def blur(img):
    img = cv2.blur(img, (3, 3))
    return img


def add_noise(img):
    for i in range(200):  #添加点噪声
        temp_x = np.random.randint(0, img.shape[0])
        temp_y = np.random.randint(0, img.shape[1])
        img[temp_x][temp_y] = 255
    return img


def data_augment(xb, yb):
    if np.random.random() < 0.25:
        xb, yb = rotate(xb, yb, 90)
    if np.random.random() < 0.25:
        xb, yb = rotate(xb, yb, 180)
    if np.random.random() < 0.25:
        xb, yb = rotate(xb, yb, 270)
    if np.random.random() < 0.25:
        xb = cv2.flip(xb, 1)  # flipcode > 0：沿y轴翻转
        yb = cv2.flip(yb, 1)

    if np.random.random() < 0.25:
        xb = random_gamma_transform(xb, 1.0)

    if np.random.random() < 0.25:
        xb = blur(xb)

    if np.random.random() < 0.2:
        xb = add_noise(xb)

    return xb, yb


def creat_dataset(image_num=192, mode='original'):
    print('creating dataset...')
    image_each = image_num / len(image_sets)
    g_count = 0
    lenn = len(image_sets)
    for i in trange(lenn):
        count = 0
        print(dataroot)

        src_img = cv2.imread(dataroot + '\\' +
                             image_sets[i])  # 3 channels
        
        X_height, X_width, _ = src_img.shape
        while count < image_each:
            random_width = random.randint(0, X_width - img_w - 1)
            random_height = random.randint(0, X_height - img_h - 1)
            src_roi = src_img[random_height:random_height +
                              img_h, random_width:random_width + img_w, :]
            
            if mode == 'augment':
                src_roi, label_roi = data_augment(src_roi, label_roi)

            
            
            if os.path.exists(dataroot + '\\test\\src') == False:
                os.makedirs(dataroot + '\\test\\src')
            
            
            cv2.imwrite(
                (dataroot + '\\test\\src\\' + '%d_leftImg8bit.png' % g_count),
                src_roi)
            
            print('saving:',
                  dataroot + '\\test\\src\\' + '%d_leftImg8bit.png' % g_count)
            count += 1
            g_count += 1


def main():
    creat_dataset(image_num=2000, mode='original')


if __name__ == "__main__":
    print(dataroot)
    main()
