# Supplementary material for: New deep learning method for efficient extraction of small water from remote sensing images
Source: PLoS One. 2022 Aug 5;17(8):e0272317. doi: 10.1371/journal.pone.0272317 (PMC9355223; doi:10.1371/journal.pone.0272317)
Supplement: S1 File — All codes used in this project are included in the S1_File.zip. (ZIP) [file pone.0272317.s001.zip › code/other/网络结构.py]

DeepLabV3(
  (backbone): IntermediateLayerGetter(
    (conv1): Conv2d(3, 64, kernel_size=(7, 7), stride=(2, 2), padding=(3, 3), bias=False)
    (bn1): BatchNorm2d(64, eps=1e-05, momentum=0.01, affine=True, track_running_stats=True)
    (relu): ReLU(inplace=True)
    (maxpool): MaxPool2d(kernel_size=3, stride=2, padding=1, dilation=1, ceil_mode=False)
    (layer1): Sequential(
      (0): Bottleneck(
        (conv1): Conv2d(64, 64, kernel_size=(1, 1), stride=(1, 1), bias=False)
        (bn1): BatchNorm2d(64, eps=1e-05, momentum=0.01, affine=True, track_running_stats=True)
        (conv2): Conv2d(64, 64, kernel_size=(3, 3), stride=(1, 1), padding=(1, 1), bias=False)
        (bn2): BatchNorm2d(64, eps=1e-05, momentum=0.01, affine=True, track_running_stats=True)
        (conv3): Conv2d(64, 256, kernel_size=(1, 1), stride=(1, 1), bias=False)
        (bn3): BatchNorm2d(256, eps=1e-05, momentum=0.01, affine=True, track_running_stats=True)
        (relu): ReLU(inplace=True)
        (downsample): Sequential(
          (0): Conv2d(64, 256, kernel_size=(1, 1), stride=(1, 1), bias=False)
          (1): BatchNorm2d(256, eps=1e-05, momentum=0.01, affine=True, track_running_stats=True)
        )
      )
      (1): Bottleneck(
        (conv1): Conv2d(256, 64, kernel_size=(1, 1), stride=(1, 1), bias=False)
        (bn1): BatchNorm2d(64, eps=1e-05, momentum=0.01, affine=True, track_running_stats=True)
        (conv2): Conv2d(64, 64, kernel_size=(3, 3), stride=(1, 1), padding=(1, 1), bias=False)
        (bn2): BatchNorm2d(64, eps=1e-05, momentum=0.01, affine=True, track_running_stats=True)
        (conv3): Conv2d(64, 256, kernel_size=(1, 1), stride=(1, 1), bias=False)
        (bn3): BatchNorm2d(256, eps=1e-05, momentum=0.01, affine=True, track_running_stats=True)
        (relu): ReLU(inplace=True)
      )
      (2): Bottleneck(
        (conv1): Conv2d(256, 64, kernel_size=(1, 1), stride=(1, 1), bias=False)
        (bn1): BatchNorm2d(64, eps=1e-05, momentum=0.01, affine=True, track_running_stats=True)
        (conv2): Conv2d(64, 64, kernel_size=(3, 3), stride=(1, 1), padding=(1, 1), bias=False)
        (bn2): BatchNorm2d(64, eps=1e-05, momentum=0.01, affine=True, track_running_stats=True)
        (conv3): Conv2d(64, 256, kernel_size=(1, 1), stride=(1, 1), bias=False)
        (bn3): BatchNorm2d(256, eps=1e-05, momentum=0.01, affine=True, track_running_stats=True)
        (relu): ReLU(inplace=True)
      )
    )
    (layer2): Sequential(
      (0): Bottleneck(
        (conv1): Conv2d(256, 128, kernel_size=(1, 1), stride=(1, 1), bias=False)
        (bn1): BatchNorm2d(128, eps=1e-05, momentum=0.01, affine=True, track_running_stats=True)
        (conv2): Conv2d(128, 128, kernel_size=(3, 3), stride=(2, 2), padding=(1, 1), bias=False)
        (bn2): BatchNorm2d(128, eps=1e-05, momentum=0.01, affine=True, track_running_stats=True)
        (conv3): Conv2d(128, 512, kernel_size=(1, 1), stride=(1, 1), bias=False)
        (bn3): BatchNorm2d(512, eps=1e-05, momentum=0.01, affine=True, track_running_stats=True)
        (relu): ReLU(inplace=True)
        (downsample): Sequential(
          (0): Conv2d(256, 512, kernel_size=(1, 1), stride=(2, 2), bias=False)
          (1): BatchNorm2d(512, eps=1e-05, momentum=0.01, affine=True, track_running_stats=True)
        )
      )
      (1): Bottleneck(
        (conv1): Conv2d(512, 128, kernel_size=(1, 1), stride=(1, 1), bias=False)
        (bn1): BatchNorm2d(128, eps=1e-05, momentum=0.01, affine=True, track_running_stats=True)
        (conv2): Conv2d(128, 128, kernel_size=(3, 3), stride=(1, 1), padding=(1, 1), bias=False)
        (bn2): BatchNorm2d(128, eps=1e-05, momentum=0.01, affine=True, track_running_stats=True)
        (conv3): Conv2d(128, 512, kernel_size=(1, 1), stride=(1, 1), bias=False)
        (bn3): BatchNorm2d(512, eps=1e-05, momentum=0.01, affine=True, track_running_stats=True)
        (relu): ReLU(inplace=True)
      )
      (2): Bottleneck(
        (conv1): Conv2d(512, 128, kernel_size=(1, 1), stride=(1, 1), bias=False)
        (bn1): BatchNorm2d(128, eps=1e-05, momentum=0.01, affine=True, track_running_stats=True)
        (conv2): Conv2d(128, 128, kernel_size=(3, 3), stride=(1, 1), padding=(1, 1), bias=False)
        (bn2): BatchNorm2d(128, eps=1e-05, momentum=0.01, affine=True, track_running_stats=True)
        (conv3): Conv2d(128, 512, kernel_size=(1, 1), stride=(1, 1), bias=False)
        (bn3): BatchNorm2d(512, eps=1e-05, momentum=0.01, affine=True, track_running_stats=True)
        (relu): ReLU(inplace=True)
      )
      (3): Bottleneck(
        (conv1): Conv2d(512, 128, kernel_size=(1, 1), stride=(1, 1), bias=False)
        (bn1): BatchNorm2d(128, eps=1e-05, momentum=0.01, affine=True, track_running_stats=True)
        (conv2): Conv2d(128, 128, kernel_size=(3, 3), stride=(1, 1), padding=(1, 1), bias=False)
        (bn2): BatchNorm2d(128, eps=1e-05, momentum=0.01, affine=True, track_running_stats=True)
        (conv3): Conv2d(128, 512, kernel_size=(1, 1), stride=(1, 1), bias=False)
        (bn3): BatchNorm2d(512, eps=1e-05, momentum=0.01, affine=True, track_running_stats=True)
        (relu): ReLU(inplace=True)
      )
    )
    (layer3): Sequential(
      (0): Bottleneck(
        (conv1): Conv2d(512, 256, kernel_size=(1, 1), stride=(1, 1), bias=False)
        (bn1): BatchNorm2d(256, eps=1e-05, momentum=0.01, affine=True, track_running_stats=True)
        (conv2): Conv2d(256, 256, kernel_size=(3, 3), stride=(2, 2), padding=(1, 1), bias=False)
        (bn2): BatchNorm2d(256, eps=1e-05, momentum=0.01, affine=True, track_running_stats=True)
        (conv3): Conv2d(256, 1024, kernel_size=(1, 1), stride=(1, 1), bias=False)
        (bn3): BatchNorm2d(1024, eps=1e-05, momentum=0.01, affine=True, track_running_stats=True)
        (relu): ReLU(inplace=True)
        (downsample): Sequential(
          (0): Conv2d(512, 1024, kernel_size=(1, 1), stride=(2, 2), bias=False)
          (1): BatchNorm2d(1024, eps=1e-05, momentum=0.01, affine=True, track_running_stats=True)
        )
      )
      (1): Bottleneck(
        (conv1): Conv2d(1024, 256, kernel_size=(1, 1), stride=(1, 1), bias=False)
        (bn1): BatchNorm2d(256, eps=1e-05, momentum=0.01, affine=True, track_running_stats=True)
        (conv2): Conv2d(256, 256, kernel_size=(3, 3), stride=(1, 1), padding=(1, 1), bias=False)
        (bn2): BatchNorm2d(256, eps=1e-05, momentum=0.01, affine=True, track_running_stats=True)
        (conv3): Conv2d(256, 1024, kernel_size=(1, 1), stride=(1, 1), bias=False)
        (bn3): BatchNorm2d(1024, eps=1e-05, momentum=0.01, affine=True, track_running_stats=True)
        (relu): ReLU(inplace=True)
      )
      (2): Bottleneck(
        (conv1): Conv2d(1024, 256, kernel_size=(1, 1), stride=(1, 1), bias=False)
        (bn1): BatchNorm2d(256, eps=1e-05, momentum=0.01, affine=True, track_running_stats=True)
        (conv2): Conv2d(256, 256, kernel_size=(3, 3), stride=(1, 1), padding=(1, 1), bias=False)
        (bn2): BatchNorm2d(256, eps=1e-05, momentum=0.01, affine=True, track_running_stats=True)
        (conv3): Conv2d(256, 1024, kernel_size=(1, 1), stride=(1, 1), bias=False)
        (bn3): BatchNorm2d(1024, eps=1e-05, momentum=0.01, affine=True, track_running_stats=True)
        (relu): ReLU(inplace=True)
      )
      (3): Bottleneck(
        (conv1): Conv2d(1024, 256, kernel_size=(1, 1), stride=(1, 1), bias=False)
        (bn1): BatchNorm2d(256, eps=1e-05, momentum=0.01, affine=True, track_running_stats=True)
        (conv2): Conv2d(256, 256, kernel_size=(3, 3), stride=(1, 1), padding=(1, 1), bias=False)
        (bn2): BatchNorm2d(256, eps=1e-05, momentum=0.01, affine=True, track_running_stats=True)
        (conv3): Conv2d(256, 1024, kernel_size=(1, 1), stride=(1, 1), bias=False)
        (bn3): BatchNorm2d(1024, eps=1e-05, momentum=0.01, affine=True, track_running_stats=True)
        (relu): ReLU(inplace=True)
      )
      (4): Bottleneck(
        (conv1): Conv2d(1024, 256, kernel_size=(1, 1), stride=(1, 1), bias=False)
        (bn1): BatchNorm2d(256, eps=1e-05, momentum=0.01, affine=True, track_running_stats=True)
        (conv2): Conv2d(256, 256, kernel_size=(3, 3), stride=(1, 1), padding=(1, 1), bias=False)
        (bn2): BatchNorm2d(256, eps=1e-05, momentum=0.01, affine=True, track_running_stats=True)
        (conv3): Conv2d(256, 1024, kernel_size=(1, 1), stride=(1, 1), bias=False)
        (bn3): BatchNorm2d(1024, eps=1e-05, momentum=0.01, affine=True, track_running_stats=True)
        (relu): ReLU(inplace=True)
      )
      (5): Bottleneck(
        (conv1): Conv2d(1024, 256, kernel_size=(1, 1), stride=(1, 1), bias=False)
        (bn1): BatchNorm2d(256, eps=1e-05, momentum=0.01, affine=True, track_running_stats=True)
        (conv2): Conv2d(256, 256, kernel_size=(3, 3), stride=(1, 1), padding=(1, 1), bias=False)
        (bn2): BatchNorm2d(256, eps=1e-05, momentum=0.01, affine=True, track_running_stats=True)
        (conv3): Conv2d(256, 1024, kernel_size=(1, 1), stride=(1, 1), bias=False)
        (bn3): BatchNorm2d(1024, eps=1e-05, momentum=0.01, affine=True, track_running_stats=True)
        (relu): ReLU(inplace=True)
      )
      (6): Bottleneck(
        (conv1): Conv2d(1024, 256, kernel_size=(1, 1), stride=(1, 1), bias=False)
        (bn1): BatchNorm2d(256, eps=1e-05, momentum=0.01, affine=True, track_running_stats=True)
        (conv2): Conv2d(256, 256, kernel_size=(3, 3), stride=(1, 1), padding=(1, 1), bias=False)
        (bn2): BatchNorm2d(256, eps=1e-05, momentum=0.01, affine=True, track_running_stats=True)
        (conv3): Conv2d(256, 1024, kernel_size=(1, 1), stride=(1, 1), bias=False)
        (bn3): BatchNorm2d(1024, eps=1e-05, momentum=0.01, affine=True, track_running_stats=True)
        (relu): ReLU(inplace=True)
      )
      (7): Bottleneck(
        (conv1): Conv2d(1024, 256, kernel_size=(1, 1), stride=(1, 1), bias=False)
        (bn1): BatchNorm2d(256, eps=1e-05, momentum=0.01, affine=True, track_running_stats=True)
        (conv2): Conv2d(256, 256, kernel_size=(3, 3), stride=(1, 1), padding=(1, 1), bias=False)
        (bn2): BatchNorm2d(256, eps=1e-05, momentum=0.01, affine=True, track_running_stats=True)
        (conv3): Conv2d(256, 1024, kernel_size=(1, 1), stride=(1, 1), bias=False)
        (bn3): BatchNorm2d(1024, eps=1e-05, momentum=0.01, affine=True, track_running_stats=True)
        (relu): ReLU(inplace=True)
      )
      (8): Bottleneck(
        (conv1): Conv2d(1024, 256, kernel_size=(1, 1), stride=(1, 1), bias=False)
        (bn1): BatchNorm2d(256, eps=1e-05, momentum=0.01, affine=True, track_running_stats=True)
        (conv2): Conv2d(256, 256, kernel_size=(3, 3), stride=(1, 1), padding=(1, 1), bias=False)
        (bn2): BatchNorm2d(256, eps=1e-05, momentum=0.01, affine=True, track_running_stats=True)
        (conv3): Conv2d(256, 1024, kernel_size=(1, 1), stride=(1, 1), bias=False)
        (bn3): BatchNorm2d(1024, eps=1e-05, momentum=0.01, affine=True, track_running_stats=True)
        (relu): ReLU(inplace=True)
      )
      (9): Bottleneck(
        (conv1): Conv2d(1024, 256, kernel_size=(1, 1), stride=(1, 1), bias=False)
        (bn1): BatchNorm2d(256, eps=1e-05, momentum=0.01, affine=True, track_running_stats=True)
        (conv2): Conv2d(256, 256, kernel_size=(3, 3), stride=(1, 1), padding=(1, 1), bias=False)
        (bn2): BatchNorm2d(256, eps=1e-05, momentum=0.01, affine=True, track_running_stats=True)
        (conv3): Conv2d(256, 1024, kernel_size=(1, 1), stride=(1, 1), bias=False)
        (bn3): BatchNorm2d(1024, eps=1e-05, momentum=0.01, affine=True, track_running_stats=True)
        (relu): ReLU(inplace=True)
      )
      (10): Bottleneck(
        (conv1): Conv2d(1024, 256, kernel_size=(1, 1), stride=(1, 1), bias=False)
        (bn1): BatchNorm2d(256, eps=1e-05, momentum=0.01, affine=True, track_running_stats=True)
        (conv2): Conv2d(256, 256, kernel_size=(3, 3), stride=(1, 1), padding=(1, 1), bias=False)
        (bn2): BatchNorm2d(256, eps=1e-05, momentum=0.01, affine=True, track_running_stats=True)
        (conv3): Conv2d(256, 1024, kernel_size=(1, 1), stride=(1, 1), bias=False)
        (bn3): BatchNorm2d(1024, eps=1e-05, momentum=0.01, affine=True, track_running_stats=True)
        (relu): ReLU(inplace=True)
      )
      (11): Bottleneck(
        (conv1): Conv2d(1024, 256, kernel_size=(1, 1), stride=(1, 1), bias=False)
        (bn1): BatchNorm2d(256, eps=1e-05, momentum=0.01, affine=True, track_running_stats=True)
        (conv2): Conv2d(256, 256, kernel_size=(3, 3), stride=(1, 1), padding=(1, 1), bias=False)
        (bn2): BatchNorm2d(256, eps=1e-05, momentum=0.01, affine=True, track_running_stats=True)
        (conv3): Conv2d(256, 1024, kernel_size=(1, 1), stride=(1, 1), bias=False)
        (bn3): BatchNorm2d(1024, eps=1e-05, momentum=0.01, affine=True, track_running_stats=True)
        (relu): ReLU(inplace=True)
      )
      (12): Bottleneck(
        (conv1): Conv2d(1024, 256, kernel_size=(1, 1), stride=(1, 1), bias=False)
        (bn1): BatchNorm2d(256, eps=1e-05, momentum=0.01, affine=True, track_running_stats=True)
        (conv2): Conv2d(256, 256, kernel_size=(3, 3), stride=(1, 1), padding=(1, 1), bias=False)
        (bn2): BatchNorm2d(256, eps=1e-05, momentum=0.01, affine=True, track_running_stats=True)
        (conv3): Conv2d(256, 1024, kernel_size=(1, 1), stride=(1, 1), bias=False)
        (bn3): BatchNorm2d(1024, eps=1e-05, momentum=0.01, affine=True, track_running_stats=True)
        (relu): ReLU(inplace=True)
      )
      (13): Bottleneck(
        (conv1): Conv2d(1024, 256, kernel_size=(1, 1), stride=(1, 1), bias=False)
        (bn1): BatchNorm2d(256, eps=1e-05, momentum=0.01, affine=True, track_running_stats=True)
        (conv2): Conv2d(256, 256, kernel_size=(3, 3), stride=(1, 1), padding=(1, 1), bias=False)
        (bn2): BatchNorm2d(256, eps=1e-05, momentum=0.01, affine=True, track_running_stats=True)
        (conv3): Conv2d(256, 1024, kernel_size=(1, 1), stride=(1, 1), bias=False)
        (bn3): BatchNorm2d(1024, eps=1e-05, momentum=0.01, affine=True, track_running_stats=True)
        (relu): ReLU(inplace=True)
      )
      (14): Bottleneck(
        (conv1): Conv2d(1024, 256, kernel_size=(1, 1), stride=(1, 1), bias=False)
        (bn1): BatchNorm2d(256, eps=1e-05, momentum=0.01, affine=True, track_running_stats=True)
        (conv2): Conv2d(256, 256, kernel_size=(3, 3), stride=(1, 1), padding=(1, 1), bias=False)
        (bn2): BatchNorm2d(256, eps=1e-05, momentum=0.01, affine=True, track_running_stats=True)
        (conv3): Conv2d(256, 1024, kernel_size=(1, 1), stride=(1, 1), bias=False)
        (bn3): BatchNorm2d(1024, eps=1e-05, momentum=0.01, affine=True, track_running_stats=True)
        (relu): ReLU(inplace=True)
      )
      (15): Bottleneck(
        (conv1): Conv2d(1024, 256, kernel_size=(1, 1), stride=(1, 1), bias=False)
        (bn1): BatchNorm2d(256, eps=1e-05, momentum=0.01, affine=True, track_running_stats=True)
        (conv2): Conv2d(256, 256, kernel_size=(3, 3), stride=(1, 1), padding=(1, 1), bias=False)
        (bn2): BatchNorm2d(256, eps=1e-05, momentum=0.01, affine=True, track_running_stats=True)
        (conv3): Conv2d(256, 1024, kernel_size=(1, 1), stride=(1, 1), bias=False)
        (bn3): BatchNorm2d(1024, eps=1e-05, momentum=0.01, affine=True, track_running_stats=True)
        (relu): ReLU(inplace=True)
      )
      (16): Bottleneck(
        (conv1): Conv2d(1024, 256, kernel_size=(1, 1), stride=(1, 1), bias=False)
        (bn1): BatchNorm2d(256, eps=1e-05, momentum=0.01, affine=True, track_running_stats=True)
        (conv2): Conv2d(256, 256, kernel_size=(3, 3), stride=(1, 1), padding=(1, 1), bias=False)
        (bn2): BatchNorm2d(256, eps=1e-05, momentum=0.01, affine=True, track_running_stats=True)
        (conv3): Conv2d(256, 1024, kernel_size=(1, 1), stride=(1, 1), bias=False)
        (bn3): BatchNorm2d(1024, eps=1e-05, momentum=0.01, affine=True, track_running_stats=True)
        (relu): ReLU(inplace=True)
      )
      (17): Bottleneck(
        (conv1): Conv2d(1024, 256, kernel_size=(1, 1), stride=(1, 1), bias=False)
        (bn1): BatchNorm2d(256, eps=1e-05, momentum=0.01, affine=True, track_running_stats=True)
        (conv2): Conv2d(256, 256, kernel_size=(3, 3), stride=(1, 1), padding=(1, 1), bias=False)
        (bn2): BatchNorm2d(256, eps=1e-05, momentum=0.01, affine=True, track_running_stats=True)
        (conv3): Conv2d(256, 1024, kernel_size=(1, 1), stride=(1, 1), bias=False)
        (bn3): BatchNorm2d(1024, eps=1e-05, momentum=0.01, affine=True, track_running_stats=True)
        (relu): ReLU(inplace=True)
      )
      (18): Bottleneck(
        (conv1): Conv2d(1024, 256, kernel_size=(1, 1), stride=(1, 1), bias=False)
        (bn1): BatchNorm2d(256, eps=1e-05, momentum=0.01, affine=True, track_running_stats=True)
        (conv2): Conv2d(256, 256, kernel_size=(3, 3), stride=(1, 1), padding=(1, 1), bias=False)
        (bn2): BatchNorm2d(256, eps=1e-05, momentum=0.01, affine=True, track_running_stats=True)
        (conv3): Conv2d(256, 1024, kernel_size=(1, 1), stride=(1, 1), bias=False)
        (bn3): BatchNorm2d(1024, eps=1e-05, momentum=0.01, affine=True, track_running_stats=True)
        (relu): ReLU(inplace=True)
      )
      (19): Bottleneck(
        (conv1): Conv2d(1024, 256, kernel_size=(1, 1), stride=(1, 1), bias=False)
        (bn1): BatchNorm2d(256, eps=1e-05, momentum=0.01, affine=True, track_running_stats=True)
        (conv2): Conv2d(256, 256, kernel_size=(3, 3), stride=(1, 1), padding=(1, 1), bias=False)
        (bn2): BatchNorm2d(256, eps=1e-05, momentum=0.01, affine=True, track_running_stats=True)
        (conv3): Conv2d(256, 1024, kernel_size=(1, 1), stride=(1, 1), bias=False)
        (bn3): BatchNorm2d(1024, eps=1e-05, momentum=0.01, affine=True, track_running_stats=True)
        (relu): ReLU(inplace=True)
      )
      (20): Bottleneck(
        (conv1): Conv2d(1024, 256, kernel_size=(1, 1), stride=(1, 1), bias=False)
        (bn1): BatchNorm2d(256, eps=1e-05, momentum=0.01, affine=True, track_running_stats=True)
        (conv2): Conv2d(256, 256, kernel_size=(3, 3), stride=(1, 1), padding=(1, 1), bias=False)
        (bn2): BatchNorm2d(256, eps=1e-05, momentum=0.01, affine=True, track_running_stats=True)
        (conv3): Conv2d(256, 1024, kernel_size=(1, 1), stride=(1, 1), bias=False)
        (bn3): BatchNorm2d(1024, eps=1e-05, momentum=0.01, affine=True, track_running_stats=True)
        (relu): ReLU(inplace=True)
      )
      (21): Bottleneck(
        (conv1): Conv2d(1024, 256, kernel_size=(1, 1), stride=(1, 1), bias=False)
        (bn1): BatchNorm2d(256, eps=1e-05, momentum=0.01, affine=True, track_running_stats=True)
        (conv2): Conv2d(256, 256, kernel_size=(3, 3), stride=(1, 1), padding=(1, 1), bias=False)
        (bn2): BatchNorm2d(256, eps=1e-05, momentum=0.01, affine=True, track_running_stats=True)
        (conv3): Conv2d(256, 1024, kernel_size=(1, 1), stride=(1, 1), bias=False)
        (bn3): BatchNorm2d(1024, eps=1e-05, momentum=0.01, affine=True, track_running_stats=True)
        (relu): ReLU(inplace=True)
      )
      (22): Bottleneck(
        (conv1): Conv2d(1024, 256, kernel_size=(1, 1), stride=(1, 1), bias=False)
        (bn1): BatchNorm2d(256, eps=1e-05, momentum=0.01, affine=True, track_running_stats=True)
        (conv2): Conv2d(256, 256, kernel_size=(3, 3), stride=(1, 1), padding=(1, 1), bias=False)
        (bn2): BatchNorm2d(256, eps=1e-05, momentum=0.01, affine=True, track_running_stats=True)
        (conv3): Conv2d(256, 1024, kernel_size=(1, 1), stride=(1, 1), bias=False)
        (bn3): BatchNorm2d(1024, eps=1e-05, momentum=0.01, affine=True, track_running_stats=True)
        (relu): ReLU(inplace=True)
      )
    )
    (layer4): Sequential(
      (0): Bottleneck(
        (conv1): Conv2d(1024, 512, kernel_size=(1, 1), stride=(1, 1), bias=False)
        (bn1): BatchNorm2d(512, eps=1e-05, momentum=0.01, affine=True, track_running_stats=True)
        (conv2): Conv2d(512, 512, kernel_size=(3, 3), stride=(1, 1), padding=(1, 1), bias=False)
        (bn2): BatchNorm2d(512, eps=1e-05, momentum=0.01, affine=True, track_running_stats=True)
        (conv3): Conv2d(512, 2048, kernel_size=(1, 1), stride=(1, 1), bias=False)
        (bn3): BatchNorm2d(2048, eps=1e-05, momentum=0.01, affine=True, track_running_stats=True)
        (relu): ReLU(inplace=True)
        (downsample): Sequential(
          (0): Conv2d(1024, 2048, kernel_size=(1, 1), stride=(1, 1), bias=False)
          (1): BatchNorm2d(2048, eps=1e-05, momentum=0.01, affine=True, track_running_stats=True)
        )
      )
      (1): Bottleneck(
        (conv1): Conv2d(2048, 512, kernel_size=(1, 1), stride=(1, 1), bias=False)
        (bn1): BatchNorm2d(512, eps=1e-05, momentum=0.01, affine=True, track_running_stats=True)
        (conv2): Conv2d(512, 512, kernel_size=(3, 3), stride=(1, 1), padding=(2, 2), dilation=(2, 2), bias=False)
        (bn2): BatchNorm2d(512, eps=1e-05, momentum=0.01, affine=True, track_running_stats=True)
        (conv3): Conv2d(512, 2048, kernel_size=(1, 1), stride=(1, 1), bias=False)
        (bn3): BatchNorm2d(2048, eps=1e-05, momentum=0.01, affine=True, track_running_stats=True)
        (relu): ReLU(inplace=True)
      )
      (2): Bottleneck(
        (conv1): Conv2d(2048, 512, kernel_size=(1, 1), stride=(1, 1), bias=False)
        (bn1): BatchNorm2d(512, eps=1e-05, momentum=0.01, affine=True, track_running_stats=True)
        (conv2): Conv2d(512, 512, kernel_size=(3, 3), stride=(1, 1), padding=(2, 2), dilation=(2, 2), bias=False)
        (bn2): BatchNorm2d(512, eps=1e-05, momentum=0.01, affine=True, track_running_stats=True)
        (conv3): Conv2d(512, 2048, kernel_size=(1, 1), stride=(1, 1), bias=False)
        (bn3): BatchNorm2d(2048, eps=1e-05, momentum=0.01, affine=True, track_running_stats=True)
        (relu): ReLU(inplace=True)
      )
    )
  )
  (classifier): DeepLabHeadV3Plus(
    (project): Sequential(
      (0): Conv2d(256, 48, kernel_size=(1, 1), stride=(1, 1), bias=False)
      (1): BatchNorm2d(48, eps=1e-05, momentum=0.1, affine=True, track_running_stats=True)
      (2): ReLU(inplace=True)
    )
    (aspp): ASPP(
      (convs): ModuleList(
        (0): Sequential(
          (0): Conv2d(2048, 256, kernel_size=(1, 1), stride=(1, 1), bias=False)
          (1): BatchNorm2d(256, eps=1e-05, momentum=0.1, affine=True, track_running_stats=True)
          (2): ReLU(inplace=True)
        )
        (1): ASPPConv(
          (0): Conv2d(2048, 256, kernel_size=(3, 3), stride=(1, 1), padding=(6, 6), dilation=(6, 6), bias=False)
          (1): BatchNorm2d(256, eps=1e-05, momentum=0.1, affine=True, track_running_stats=True)
          (2): ReLU(inplace=True)
        )
        (2): ASPPConv(
          (0): Conv2d(2048, 256, kernel_size=(3, 3), stride=(1, 1), padding=(12, 12), dilation=(12, 12), bias=False)
          (1): BatchNorm2d(256, eps=1e-05, momentum=0.1, affine=True, track_running_stats=True)
          (2): ReLU(inplace=True)
        )
        (3): ASPPConv(
          (0): Conv2d(2048, 256, kernel_size=(3, 3), stride=(1, 1), padding=(18, 18), dilation=(18, 18), bias=False)
          (1): BatchNorm2d(256, eps=1e-05, momentum=0.1, affine=True, track_running_stats=True)
          (2): ReLU(inplace=True)
        )
        (4): ASPPPooling(
          (0): AdaptiveAvgPool2d(output_size=1)
          (1): Conv2d(2048, 256, kernel_size=(1, 1), stride=(1, 1), bias=False)
          (2): BatchNorm2d(256, eps=1e-05, momentum=0.1, affine=True, track_running_stats=True)
          (3): ReLU(inplace=True)
        )
      )
      (project): Sequential(
        (0): Conv2d(1280, 256, kernel_size=(1, 1), stride=(1, 1), bias=False)
        (1): BatchNorm2d(256, eps=1e-05, momentum=0.1, affine=True, track_running_stats=True)
        (2): ReLU(inplace=True)
        (3): Dropout(p=0.1, inplace=False)
      )
    )
    (classifier): Sequential(
      (0): Conv2d(304, 256, kernel_size=(3, 3), stride=(1, 1), padding=(1, 1), bias=False)
      (1): BatchNorm2d(256, eps=1e-05, momentum=0.1, affine=True, track_running_stats=True)
      (2): ReLU(inplace=True)
      (3): Conv2d(256, 19, kernel_size=(1, 1), stride=(1, 1))
    )
  )
)
