# Supplementary material for: New deep learning method for efficient extraction of small water from remote sensing images
Source: PLoS One. 2022 Aug 5;17(8):e0272317. doi: 10.1371/journal.pone.0272317 (PMC9355223; doi:10.1371/journal.pone.0272317)
Supplement: S1 File — All codes used in this project are included in the S1_File.zip. (ZIP) [file pone.0272317.s001.zip › code/other/验证集生产.py]

import os
import tqdm
import random
import shutil

valsrc_path = 'E:\\remote\\time3-remotedata\sizemixedimg\\valdata\src'
vallabel_path = 'E:\\remote\\time3-remotedata\sizemixedimg\\valdata\label'

srcpath = 'E:\\remote\\time3-remotedata\sizemixedimg\src'
labelpath = 'E:\\remote\\time3-remotedata\sizemixedimg\label'
for i in tqdm.tqdm(random.sample(range(0, 4096), 400)):
    shutil.copyfile(
        os.path.join(srcpath, '{}_leftImg8bit.png'.format(i)),
        os.path.join(valsrc_path, '{}_leftImg8bit.png'.format(i)))
    os.remove(os.path.join(srcpath, '{}_leftImg8bit.png'.format(i)))
    shutil.copyfile(
        os.path.join(labelpath, '{}_gtFine_labelIds.png'.format(i)),
        os.path.join(vallabel_path, '{}_gtFine_labelIds.png'.format(i)))
    os.remove(os.path.join(labelpath, '{}_gtFine_labelIds.png'.format(i)))

for i in tqdm.tqdm(random.sample(range(4096, 5120), 100)):
    shutil.copyfile(
        os.path.join(srcpath, '{}_leftImg8bit.png'.format(i)),
        os.path.join(valsrc_path, '{}_leftImg8bit.png'.format(i)))
    os.remove(os.path.join(srcpath, '{}_leftImg8bit.png'.format(i)))
    shutil.copyfile(
        os.path.join(labelpath, '{}_gtFine_labelIds.png'.format(i)),
        os.path.join(vallabel_path, '{}_gtFine_labelIds.png'.format(i)))
    os.remove(os.path.join(labelpath, '{}_gtFine_labelIds.png'.format(i)))
    
for i in tqdm.tqdm(random.sample(range(5120, 5376), 24)):

    shutil.copyfile(
        os.path.join(srcpath, '{}_leftImg8bit.png'.format(i)),
        os.path.join(valsrc_path, '{}_leftImg8bit.png'.format(i)))
    os.remove(os.path.join(srcpath, '{}_leftImg8bit.png'.format(i)))
    shutil.copyfile(
        os.path.join(labelpath, '{}_gtFine_labelIds.png'.format(i)),
        os.path.join(vallabel_path, '{}_gtFine_labelIds.png'.format(i)))
    os.remove(os.path.join(labelpath, '{}_gtFine_labelIds.png'.format(i)))
    
for i in tqdm.tqdm(random.sample(range(5376,5440), 8)):
    num1 = random.randint(5376,5440)
    shutil.copyfile(
        os.path.join(srcpath, '{}_leftImg8bit.png'.format(i)),
        os.path.join(valsrc_path, '{}_leftImg8bit.png'.format(i)))
    os.remove(os.path.join(srcpath, '{}_leftImg8bit.png'.format(i)))
    shutil.copyfile(
        os.path.join(labelpath, '{}_gtFine_labelIds.png'.format(i)),
        os.path.join(vallabel_path, '{}_gtFine_labelIds.png'.format(i)))
    os.remove(os.path.join(labelpath, '{}_gtFine_labelIds.png'.format(i)))
