# Supplementary material for: New deep learning method for efficient extraction of small water from remote sensing images
Source: PLoS One. 2022 Aug 5;17(8):e0272317. doi: 10.1371/journal.pone.0272317 (PMC9355223; doi:10.1371/journal.pone.0272317)
Supplement: S1 File — All codes used in this project are included in the S1_File.zip. (ZIP) [file pone.0272317.s001.zip › code/pspnet/utils/colorize_mask.py]

from PIL import Image
import torch
import numpy as np

cityscapes_palette = [128, 64, 128, 244, 35, 232, 70, 70, 70, 102, 102, 156, 190, 153, 153, 153, 153, 153, 250, 170, 30,
           220, 220, 0, 107, 142, 35, 152, 251, 152, 70, 130, 180, 220, 20, 60, 255, 0, 0, 0, 0, 142, 0, 0, 70,
           0, 60, 100, 0, 80, 100, 0, 0, 230, 119, 11, 32]

zero_pad = 256 * 3 - len(cityscapes_palette)
for i in range(zero_pad):
    cityscapes_palette.append(0)

def cityscapes_colorize_mask(mask):
    # mask: numpy array of the mask
    new_mask = Image.fromarray(mask.astype(np.uint8)).convert('P')
    new_mask.putpalette(cityscapes_palette)

    return new_mask


class VOCColorize(object):
    def __init__(self, n=22):
        self.cmap = voc_color_map(22)
        self.cmap = torch.from_numpy(self.cmap[:n])

    def __call__(self, gray_image):
        size = gray_image.shape
        color_image = np.zeros((3, size[0], size[1]), dtype=np.uint8)

        for label in range(0, len(self.cmap)):
            mask = (label == gray_image)
            color_image[0][mask] = self.cmap[label][0]
            color_image[1][mask] = self.cmap[label][1]
            color_image[2][mask] = self.cmap[label][2]

        # handle void
        mask = (255 == gray_image)
        color_image[0][mask] = color_image[1][mask] = color_image[2][mask] = 255

        return color_image

def voc_color_map(N=256, normalized=False):
    def bitget(byteval, idx):
        return ((byteval & (1 << idx)) != 0)

    dtype = 'float32' if normalized else 'uint8'
    cmap = np.zeros((N, 3), dtype=dtype)
    for i in range(N):
        r = g = b = 0
        c = i
        for j in range(8):
            r = r | (bitget(c, 0) << 7-j)
            g = g | (bitget(c, 1) << 7-j)
            b = b | (bitget(c, 2) << 7-j)
            c = c >> 3

        cmap[i] = np.array([r, g, b])

    cmap = cmap/255 if normalized else cmap
    return cmap
