# Supplementary material for: New deep learning method for efficient extraction of small water from remote sensing images
Source: PLoS One. 2022 Aug 5;17(8):e0272317. doi: 10.1371/journal.pone.0272317 (PMC9355223; doi:10.1371/journal.pone.0272317)
Supplement: S1 File — All codes used in this project are included in the S1_File.zip. (ZIP) [file pone.0272317.s001.zip › code/segnet/setup.py]

#!/usr/bin/env python

import glob
import os
from setuptools import find_packages, setup
import torch
from torch.utils.cpp_extension import CUDA_HOME, CppExtension, CUDAExtension

torch_ver = [int(x) for x in torch.__version__.split(".")[:2]]
assert torch_ver >= [1, 1], "Requires PyTorch >= 1.1"


def get_extensions():
    this_dir = os.path.dirname(os.path.abspath(__file__))
    extensions_dir = os.path.join(this_dir, "segmentron", "modules", "csrc")

    main_source = os.path.join(extensions_dir, "vision.cpp")
    sources = glob.glob(os.path.join(extensions_dir, "**", "*.cpp"))
    source_cuda = glob.glob(os.path.join(extensions_dir, "**", "*.cu")) + glob.glob(
        os.path.join(extensions_dir, "*.cu")
    )

    sources = [main_source] + sources

    extension = CppExtension

    extra_compile_args = {"cxx": []}
    define_macros = []

    if (torch.cuda.is_available() and CUDA_HOME is not None) or os.getenv("FORCE_CUDA", "0") == "1":
        extension = CUDAExtension
        sources += source_cuda
        define_macros += [("WITH_CUDA", None)]
        extra_compile_args["nvcc"] = [
            "-DCUDA_HAS_FP16=1",
            "-D__CUDA_NO_HALF_OPERATORS__",
            "-D__CUDA_NO_HALF_CONVERSIONS__",
            "-D__CUDA_NO_HALF2_OPERATORS__",
        ]

        # It's better if pytorch can do this by default ..
        CC = os.environ.get("CC", None)
        if CC is not None:
            extra_compile_args["nvcc"].append("-ccbin={}".format(CC))

    sources = [os.path.join(extensions_dir, s) for s in sources]

    include_dirs = [extensions_dir]

    ext_modules = [
        extension(
            "segmentron._C",
            sources,
            include_dirs=include_dirs,
            define_macros=define_macros,
            extra_compile_args=extra_compile_args,
        )
    ]

    return ext_modules


setup(
    name="segmentron",
    version="0.1",
    author="LikeLy-Journey",
    url="https://github.com/LikeLy-Journey/SegmenTron",
    description="platform for semantic segmentation base on pytorch.",
    # packages=find_packages(exclude=("configs", "tests")),
    # python_requires=">=3.6",
    # install_requires=[
    #     "termcolor>=1.1",
    #     "Pillow",
    #     "yacs>=0.1.6",
    #     "tabulate",
    #     "cloudpickle",
    #     "matplotlib",
    #     "tqdm>4.29.0",
    #     "tensorboard",
    # ],
    # extras_require={"all": ["shapely", "psutil"]},
    ext_modules=get_extensions(),
    cmdclass={"build_ext": torch.utils.cpp_extension.BuildExtension},
)
